# Supplementary material for: Antibody Response to SARS-CoV-2 Vaccination in Patients with End-Stage Kidney Disease on Hemodialysis
Source: Vaccines (Basel). 2023 Dec 1;11(12):1802. doi: 10.3390/vaccines11121802 (PMC10747993; doi:10.3390/vaccines11121802)
Supplement: Supplementary file 1 [file vaccines-11-01802-s001.zip]

Archive with 1 entries (1 files):
- vaccines-2633745-supplementary.pdf
